# Supplementary material for: The Diterpene Isopimaric Acid Modulates the Phytohormone Pathway to Promote Oryza sativa L. Rice Seedling Growth
Source: Curr Issues Mol Biol. 2024 Sep 2;46(9):9772–84. doi: 10.3390/cimb46090580 (PMC11430709; doi:10.3390/cimb46090580)
Supplement: Supplementary file 1 [file cimb-46-00580-s001.zip]

Archive with 1 entries (1 files):
- cimb-3168682-supplementary.pdf
